# Supplementary material for: Prevalence of Filifactor alocis and Its RTX Protein-Encoding Gene, ftxA, Among Periodontitis Patients in Sweden
Source: Pathogens. 2026 Jun 23;15(7):662. doi: 10.3390/pathogens15070662 (PMC13415055; doi:10.3390/pathogens15070662)
Supplement: Supplementary file 1 [file pathogens-15-00662-s001.zip]

Archive with 1 entries (1 files):
- pathogens-4331021-supplementary.pdf
